# Supplementary material for: Targeting CD133 improves chemotherapeutic efficacy of recurrent pediatric pilocytic astrocytoma following prolonged chemotherapy
Source: Mol Cancer. 2017 Jan 31;16:21. doi: 10.1186/s12943-017-0593-z (PMC5282778; doi:10.1186/s12943-017-0593-z)
Supplement: Additional file 1: — Clinic characteristics of 143 pediatric PAs patients from 1994 to 2012 were reviewed from the database at the Division of Pediatric Neurosurgery at Ann & Robert H. Lurie Children’s Hospital (A&RLCH), Northwestern University Feinberg School of Medicine. (XLSX 23 kb) [file 12943_2017_593_MOESM1_ESM.xlsx]

## Sheet: Primary pLGG without recurrent 
pLGG ID#	Gender	Age (Year)	Diagnosis	WHO Grade	Tumor location	CT	RT
1	F	5	PA	I	Posterior fossa	-	-
2	M	3	PA	I	Cerebellum	-	-
3	M	5	PA	I	Cerebellum	-	-
4	M	16	PA	I	Posterior fossa	-	-
5	M	10	PA	I	Left posterior thalamus	+	+
6	M	10	PA	I	medulla oblongata	+	+
7	F	6	PA	I	cerebellum and superior vermis	-	-
8	F	3	PA	I	Cerebellum	-	-
9	M	7	LGG (PA)	I	Cerebellum	-	-
10	F	13	PA	I	Posterior fossa /cerebellum	-	-
11	F	3	PA	I	Brainstem	+	-
12	M	5	PA	I	Cerebellum	-	-
13	F	9	PA	I	Cerebellum	-	-
14	F	2014-05-12 10:00:00	PA	I	Chiasmal,suprasellar	+	-
15	M	5	LGG (PA)	I	Third ventricle	+	-
16	M	0.5	PA	I	Optic chiasm, hypothalamus	-	-
17	M	17	PA	I	Cerebellar medullary junction	-	-
18	F	6	PA	I	Posterior fossa	-	-
19	F	14	LGG (PA)	I	Posterior fossa	-	-
20	M	17	LGG (PA)	I	Cerebellum	-	-
21	F	21	PA	I	Cerebellar hemisphere	-	-
22	F	4	LGG (PA)	I	Brain stem	+	-
23	M	11	PA	I	Dorsally exophytic medullary	-	-
24	F	4	PA	I	Left temporal lobe	+	-
25	M	8	PA	I	Cerebellum	-	-
26	F	12	LGG (PA)	I	Cerebellar	-	+
27	F	2	PA	I	Right cerebellar pontine angle	-	-
28	F	8	PA	I	Lateral and third ventricle	+	-
29	F	13	LGG (PA)	I	Exophytic medullaoblongata	-	-
30	M	15	PA	I	Right cerebellar hemisphere	-	-
31	M	6	PA	I	Posterior fossa	-	-
32	M	12	PA	I	Thalamic	+
33	F	7	PA	I	Cerebellum	-	-
34	M	2	LGG (PA)	I	Intramedullary	-	-
35	F	5	PA	I	cerebellum	-	-
36	F	5	LGG (PA)	I	Subependymal	-	-
37	F	11	LGG (PA)	I	Intraventricular/hypothalamus	+	+
38	M	6	PA	I	Cerebellar	-	-
39	F	11	PA	I	Left basal ganglia tumor	-	-
40	M	2	PA	I	Posterior fossa, spinal cord	-	-
41	F	7	PA	I	Posterior fossa	-	-
42	M	18	PA	I	Posterior fossa	+	-
43	M	11	PA	I	Posterior fossa	-	-
44	M	12	PA	I	Temperal lobe	-	-
45	M	7	PA	I	Left temporal lobe	+	+
46	M	12	PA	I	Temperal lobe	-	-
47	F	5	PA	I	Lumbar spinal cord	+	-
48	F	27	LGG (PA)	I	Posterior fossa	-	-
49	M	2	LGG (PA)	I	Thoracic spinal cord	+	-
50	M	4	LGG (PA)	I	Thalamus	+	+
51	F	17	PA	I	Cerebellar	-	-
52	F	11	PA	I	Left sellar tumor /Hypothalamic	+	-
53	M	3	PA	I	Thoracic spinal cord	-	-
54	F	17	PA	I	Intraventricular	-	-
55	F	5	LGG (PA)	I	Posterior fossa	-	-
56	M	13	PA	I	Lefe cerebellar hemisphere	-	-
57	F	11	LGG (PA)	I	Posterior frontal / septum pellucidum	-	-
58	M	11	PA	I	fourth ventricle	-	-
59	F	5	PA	I	Posterior third ventricle	-	-
60	M	6	LGG (PA)	I	Right temporal lobe	-	-
61	M	9	LGG (PA)	I	Suprasellar / chiasmal	+	-
62	M	19	PA	I	Brainstem	-	-
63	F	7	PA	I	Right temperal lobe	+	-
64	F	16	PA	I	Brainstem	-	-
65	F	3	PA	I	cerebellum, superior vermis	-	-
66	F	11	PA	I	Cerebellum	-	-
67	M	14	PA	I	Right hypothalamic	-	-
68	M	16	PA	I	Posterior fossa	-	-
69	M	13	PA	I	cerbellum	-	-
70	M	4	PA	I	Cerebellum	-	-
71	F	6	PA	I	Right hypothalamic	-	-
72	F	7	PA	I	Cerebellum	-	-
73	F	12	LGG (PA)	I	Left temporal lobe	-	-
74	M	11	PA	I	Fontal temporal lobe	-	-
75	M	8	PA	I	Left cerebellopontine angle	-	-
76	F	12	PA	I	cerebellum	-	-
77	M	10	PA	I	Cerebellum	-	-
78	M	7	LGG (PA)	I	Right posterior temporal lobe	-	+
79	M	16	PA	I	Intraventricular, posterior fossa	+	+
80	F	5	PA	I	Cerebellum	-	-
81	F	17	LGG (PA)	I	Midbrain	-	-
82	F	8	LGG (PA)	I	Cerebellum	-	-
83	M	7	PA	I	Cerebellar hemisphere	-	-
84	M	13	PA	I	Cerebellum	-	-
85	M	13	PA	I	Fourth Ventricle	-	-
86	F	21	PA	I	Cerebellar, superior vermis	-	-
87	M	5	PA	I	Posterior fossa	-	-
88	M	5	PA	I	Brainstem	-	-
89	M	3	PA	I	Postventricular	-	-
90	F	7	PA	I	Suprasellar / chiasmal	+	-
91	M	8	LGG (PA)	I	Occipital + optical	+	-
92	M	9	PA	I	cerebellum	-	-
93	M	10	LGG (PA)	I	Right cerebellar pontine angle	+	-
94	M	13	PA	I	IV ventricle	-	-
95	F	4	PA	I	Cerebellar astrocytoma	-	-
96	F	4	PA	I	Cerebellum	-	-
97	F	4	PA	I	Posterior fossa	-	-
98	M	7	PA	I	Posterior fossa	-	-
99	M	2	PA	I	Right frontal lobe	-	-
100	F	9	PA	I	cerebellum	-	-
101	F	5	PA	I	IV ventricle	-	-
102	F	15	LGG (PA)	I	Cerebellar hemisphere	-	-
103	M	14	PA	I	Posterior fossa	-	-
104	F	15	PA	I	Posterior fossa	-	-
105	f	13	PA	I	Cerebellum	-	-
106	M	8	PA	I	Postfossa	-	-
107	M	7	PA	I	Cerebellar	-	-
108	M	1	PA	I	Lumbar spinal cord	+	-
109	F	6	PA	I	Posterior fossa	-	-
110	M	14	LGG (PA)	I	Bilateral thalamic region mesial left temporal lobe	+	-
111	F	14	LGG (PA)	I	Midbrain	-	-
112	F	4	PA	I	Thoracic spinal cord	-	+
113	F	4	PA	I	Cerebellum	-	-
114	M	2014-06-12	PA	I	Left frontal lobe	-	-
115	F	6	LGG (PA)	I	Left temporal lobe	-	-
116	F	12	PA	I	left basal ganglia	-	-
117	M	13	PA	I	Left temporal lobe	-	-
118	M	7	PA	I	Temperal lobe	-	-
119	F	3	PA	I/II	cerebellum	-	-
120	F	18	PA	I	Left intraventricular	-	-
121	M	14	LGG (PA)	I	Thoracic spinal cord, intramedullary	-	-
122	F	3	LGG (PA)	I	Infratentorial	-	-
123	M	12	LGG (PA)	I	Cerebellum	-	-
124	F	6	LGG (PA)	I	Bilateral thalamic region	-	-
125	M	14	PA	I	Midbrain	-	-
126	M	6	LGG (PA)	I	Right temporal	-	-
127	M	5	PA	I	Cerebellum	-	-
128	F	2014-05-12	PA	I	Chiasmal,suprasellar	+	-
	M: Male
	F: Female
	PA: Pilocytic astrocytoma
	LGG: Low grade glioma
	CT: Chemotherapy treatment
	RT: Radiotherapy treatment

## Sheet: Recurrent without CT
pLGG ID#	Gender	Age (year)	Diagnosis	WHO grade	Tumor location	CT	RT	Primary or recurrent
1	M	5	PA	I	Spinal cord	-	-	Primary
		11	PA	I	Spinal cord	-	-	Recurrent 1
		14	PA	I	Spinal cord	-	-	Recurrent 2
2	M	11	PA	I	Spinal cord	-	-	Primary
		14	PA	I	Spinal cord	-	-	Recurrent 1
		16	PA	I	Spinal cord	-	-	Recurrent 1
3	M	2	PA	I	Cerebellum	-	-	Primary
		5	PA	I	Cerebellum	-	-	Recurrent 1
		9	PA	I	Cerebellum	-	-	Recurrent 2
4	M	2014-11-12	PA	I	Right cerebellum	-	-	Primary
		1+3/12	PA	I	Right cerebellum	-	-	Recurrent
5	F	4	PA	I	Left thalamic	-	-	Primary
		6	PA	I	Left thalamic	-	-	Recurrent 1
6	F	13	PA	I	right frontal lobe	-	-	Primary
		15	PA	I	right frontal lobe	-	-	Recurrent
7	M	16	PA	I	Left intraventricular	-	-	Primary
		21	PA	I	Left intraventricular	-	-	Recurrent 1
8	F	5	PA	I	Right lateral ventricle subependymal	-	-	Primary
		13	PA	I	Right lateral ventricle subependymal	-	-	Recurrent
	M: Male
	F: Female
	PA: Pilocytic astrocytoma
	LGG: Low grade glioma
	CT: Chemotherapy treatment
	RT: Radiotherapy treatment

## Sheet: Recurrent with CT
pLGG ID#	Gender	Age (year)	Diagnosis	WHO grade	Tumor location	CT	RT	Primary or recurrent
1	M	4	PA	I	Brain stem	-	-	Primary
		5	PA	I	Brain stem	+	-	Recurrent 1
2	F	7	PA	I	Thoracic spinal cord	-	-	Primary
		8	PA	I	Thoracic spinal cord	+	-	Recurrent 1
3	M	3	PA	I	Left thalamus/Brainstem	-	-	Primary
		4	PA	I	Left thalamus/Brainstem	+	-	Recurrent 1
		5	PA	I	Left thalamus/Brainstem	+	-	Recurrent 2
		10	PA	I	Left thalamus/Brainstem	+	-	Recurrent 3
4	F	1	PA	I	Optic chiasm	-	-	Primary
		3	PA	I	Optic chiasm	+	-	Recurrent 1
		7	PA	I	Optic chiasm	+	-	Recurrent 2
5	F	4	PA	I	Right temporal lobe	-	-	Primary
		6	PA	I	Right temporal lobe	+	-	Recurrent 1
		6	PA	I	Right temporal lobe	+	-	Recurrent 2
6	F	1	PA	I	C4-T4 spinal cord	-	-	Primary
		4	PA	I	C4-T4 spinal cord	+	-	Recurrent 1
7	F	7	PA	I	Right temporal lobe	+	-	Primary
		8	PA	I	Right temporal lobe	+	-	Recurrent 1
		9	PA	I	Right temporal lobe	+	-	Recurrent 2
		14	PA	I	Right temporal lobe	+	-	Recurrent 3
	M: Male
	F: Female
	PA: Pilocytic astrocytoma
	CT: Chemotherapy treatment
	RT: Radiotherapy treatment
